# Supplementary material for: Genetic Characterization of Avian Influenza Viruses Isolated from the Izumi Plain, Japan in 2019/20 Winter Season
Source: Pathogens. 2022 Sep 5;11(9):1013. doi: 10.3390/pathogens11091013 (PMC9505354; doi:10.3390/pathogens11091013)
Supplement: Supplementary file 1 [file pathogens-11-01013-s001.zip]

Archive with 2 entries (2 files):
- Figure S1.pdf
- Figure S1.pptx
